# Supplementary material for: Salivary DNA Methylation as an Epigenetic Biomarker for Head and Neck Cancer. Part II: A Cancer Risk Meta-Analysis
Source: J Pers Med. 2021 Jun 26;11(7):606. doi: 10.3390/jpm11070606 (PMC8304899; doi:10.3390/jpm11070606)
Supplement: Supplementary file 1 [file jpm-11-00606-s001.zip]

Archive with 1 entries (1 files):
- jpm-1227624-supplementary.pdf
